# Supplementary material for: Anthropophagy and Ecological Bridges: Blood-Meal Patterns of Invasive Aedes albopictus (Skuse, 1894) and Native Aedes aegypti Linnaeus, 1762 and Their Implications for Arbovirus Emergence in Central Africa
Source: Trop Med Infect Dis. 2026 May 25;11(6):143. doi: 10.3390/tropicalmed11060143 (PMC13307752; doi:10.3390/tropicalmed11060143)
Supplement: Supplementary file 1 [file tropicalmed-11-00143-s001.zip]

Archive with 1 entries (1 files):
- tropicalmed-4262612-supplementary.pdf
